# Supplementary material for: The Vertebral Artery: A Systematic Review and a Meta-Analysis of the Current Literature
Source: Diagnostics (Basel). 2023 Jun 12;13(12):2036. doi: 10.3390/diagnostics13122036 (PMC10296927; doi:10.3390/diagnostics13122036)
Supplement: Supplementary file 1 [file diagnostics-13-02036-s001.zip]

Archive with 1 entries (1 files):
- diagnostics-2413306-supplementary.pdf
